# Supplementary material for: No evidence for an association of testosterone and cortisol hair concentrations with social decision-making in a large cohort of young adults
Source: Soc Cogn Affect Neurosci. 2024 Nov 30;19(1):nsae090. doi: 10.1093/scan/nsae090 (PMC11642610; doi:10.1093/scan/nsae090)
Supplement: nsae090_Supp [file nsae090_supp.zip]

Archive with 1 entries (1 files):
- nsae090_Supp/scan-24-199-File002.docx
